# Supplementary material for: Grafted Microparticles Based on Glycidyl Methacrylate, Hydroxyethyl Methacrylate and Sodium Hyaluronate: Synthesis, Characterization, Adsorption and Release Studies of Metronidazole
Source: Polymers (Basel). 2022 Oct 3;14(19):4151. doi: 10.3390/polym14194151 (PMC9572090; doi:10.3390/polym14194151)
Supplement: Supplementary file 1 [file polymers-14-04151-s001.zip]

Archive with 1 entries (1 files):
- polymers-1911648-supplementary.pdf
